# Supplementary material for: Targeting Topoisomerase I and DNA with LCS1269 Drives Glioblastoma Cell Death Despite ATM/Chk1/BRCA1/RAD51 Signaling Pathway Activation
Source: Int J Mol Sci. 2025 Jun 23;26(13):6014. doi: 10.3390/ijms26136014 (PMC12249491; doi:10.3390/ijms26136014)
Supplement: Supplementary file 1 [file ijms-26-06014-s001.zip]

Archive with 1 entries (1 files):
- ijms-3628815-supplementary.pdf
